# Supplementary material for: The Effect of Massage Force on Relieving Nonspecific Low Back Pain: A Randomized Controlled Trial
Source: Int J Environ Res Public Health. 2022 Oct 13;19(20):13191. doi: 10.3390/ijerph192013191 (PMC9602448; doi:10.3390/ijerph192013191)
Supplement: Supplementary file 1 [file ijerph-19-13191-s001.zip]

Archive with 1 entries (1 files):
- ijerph-1946636-supplementary.pdf
